# Supplementary material for: Where have I got to? Associations of age at marriage with marital household assets in educated and uneducated women in lowland Nepal
Source: PeerJ. 2024 Aug 7;12:e17671. doi: 10.7717/peerj.17671 (PMC11316463; doi:10.7717/peerj.17671)
Supplement: Supplemental Information 7 [file peerj-12-17671-s007.zip]

Archive with 2 entries (2 files):
- Raw_data_7June23.sav
- __MACOSX/._Raw_data_7June23.sav
